# Supplementary material for: Bidirectional quantitative scattering microscopy
Source: Nat Commun. 2025 Nov 14;16:9712. doi: 10.1038/s41467-025-65570-w (PMC12618536; doi:10.1038/s41467-025-65570-w)
Supplement: Supplementary file 4 — Source Data [file 41467_2025_65570_MOESM4_ESM.xlsx]

## Sheet: fig2c_polystyrene
normalized_forward_crosssection	normalized_backward_crosssection
1.25067	0.972214
1.11023	1.0469
0.991833	0.953071
0.980964	1.19796
0.979087	1.04614
1.14898	1.10549
1.35198	1.0737
1.07549	1.21858
1.11381	1.08129
1.41706	1.06552
0.86717	1.29575
0.96029	1.05172
0.987301	1.11269
0.99531	1.06703
1.3071	1.28376
0.970294	1.05698
1.23913	1.2622
0.939882	1.05935
1.2938	1.16009
1.23961	1.02332
1.12014	1.22864
1.56646	0.874789
1.4523	1.31324
0.881489	1.03125
1.34673	1.10499
1.40387	1.00812
1.29281	1.03933
0.954741	0.991668
1.73269	1.16589
1.40502	1.25572
1.50906	1.20448
1.33635	1.28146
0.960073	1.16604
1.05241	1.06812
2.07625	1.08573
1.39009	1.14018
1.06724	1.14034
1.03893	0.978669
0.711949	0.944203
1.44429	0.985807
1.03231	1.18952
0.75026	0.949202
1.27844	1.0803
0.899175	1.07807
0.863807	1.05427
0.906011	1.27415
0.981967	0.949216
0.926645	0.739041
0.95751	1.03605
0.902947	0.951097
0.936507	0.961734
1.41705	1.20955
0.291617	0.399044
0.826748	1.16527
0.997686	1.22287
0.863184	0.963751
0.95078	1.02321
0.810552	1.08917
0.927759	0.986047
0.979955	1.0194
0.841387	1.09528
0.695034	0.994718
0.754596	1.00282
1.95084	1.10411
0.774927	1.07181
0.955104	1.06476
0.987971	0.936815
0.540914	0.990527
1.09975	1.08474
0.675659	0.953343
0.914653	1.08569
0.58816	0.655295
1.39622	1.02639
0.520312	0.734624
0.583892	0.920508
0.41895	0.638429
0.78177	1.0317
1.13338	0.97444
0.616925	0.8084
0.666197	0.896858
0.959623	1.06113
1.22677	0.898131
1.0821	1.15669
0.702288	1.03801
0.999107	0.991928
0.905465	0.959213
0.962726	1.11914
1.33151	1.16833
0.808866	1.2435
1.09993	1.13857
1.1304	0.978239
0.95037	1.09662
1.4757	0.781145
0.819188	1.22573
0.815005	1.08883
0.895733	0.902022
1.10459	0.838921
0.466164	0.702803
0.8711	0.91934
0.862625	0.951534
1.00742	1.16376
0.938264	0.983564
1.27827	1.04848
0.552025	0.847489
1.21572	1.03207
1.06146	1.05534
0.865164	1.02341
0.807541	0.939944
1.47566	1.14469
1.15564	1.05531
1.12179	1.15972
1.19488	0.982153
0.868554	1.01516
0.748273	0.773172
0.984337	0.908471
1.06812	1.12908
1.07566	1.03918
1.39222	0.879871
0.72234	0.904499
1.62765	0.886678
1.33716	0.905738
1.16828	1.14615
0.840643	1.02869
0.702205	1.16904
0.601351	0.868178
1.02011	1.0049
1.31523	1.25495
1.30617	1.09896
1.1599	0.969135
1.07625	0.905914
1.06306	0.948067
1.15483	0.932102
1.39369	1.13316
0.730544	0.936045
0.853633	0.942675
0.96268	0.973447
1.06848	1.03216
0.343225	0.493247
0.903986	0.996438
0.918455	1.04415
1.28072	0.93974
0.925793	0.896795
0.680579	0.807394
0.888386	0.784211
0.616522	0.748807
0.944185	0.868837
0.664248	1.06967
0.733783	0.824382
0.953627	0.871609
0.478222	0.466648
1.14272	0.89134
1.03553	0.889656
1.39313	1.27084
0.906103	0.957012
1.47205	1.20308
1.43691	1.10468
0.936456	0.957786
1.20871	0.995242
0.752827	0.848429
1.65894	1.01077
0.733795	0.595444
0.638915	0.975463
1.16118	1.19605
0.921203	0.925759
0.882768	0.994687
0.561503	0.703785
0.766367	0.723455
0.744601	1.03447
0.627315	0.773588
0.739878	0.920673
1.22313	1.01802
0.836002	0.943154
1.24693	1.06449
0.865089	1.13439
0.858168	1.12237
0.701372	1.02405
0.721909	0.861269
0.874211	0.938425
0.964079	1.09029
0.671579	0.902963
1.14572	0.900254
1.59906	1.27025
0.937462	1.06439
0.992851	0.910641
0.859668	0.968868
0.908943	0.831554
0.903829	0.978384
1.30927	1.00183
1.14776	1.08724
1.293	0.952491
1.06766	0.931086
1.22649	0.965066
1.38696	0.973072
0.460278	0.678813
0.643419	0.89637
0.960839	1.1343
0.568769	0.70089
0.681188	1.01214
0.64938	0.749315
1.19916	1.01621
0.875501	1.15072
1.04175	1.0191
0.662127	0.887591
0.718899	1.00006

## Sheet: fig2c_silica
normalized_forward_crosssection	normalized_backward_crosssection
0.73742	0.299948
0.873597	0.31646
0.574897	0.291038
1.19127	0.270555
0.34176	0.246646
0.730218	0.292287
0.654201	0.296453
0.615464	0.290656
0.689079	0.321972
0.691403	0.301594
0.976593	0.299468
0.368733	0.227416
0.895427	0.296086
0.980995	0.269646
0.871956	0.253738
1.17795	0.320734
0.774348	0.291997
0.341081	0.24736
0.446218	0.320007
1.08946	0.292684
0.681134	0.261667
0.785809	0.306687
1.3357	0.28346
1.13701	0.263453
0.657441	0.309382
0.892778	0.299923
0.761809	0.284026
0.628171	0.281407
1.16268	0.269282
0.656942	0.278933
0.620436	0.282688
0.605948	0.258355
0.645989	0.287297
0.758754	0.272907
0.786632	0.327825
0.452245	0.308764
0.394631	0.266301
0.970406	0.342726
0.518897	0.276435
0.614772	0.307514
1.03675	0.282871
0.875163	0.266089
0.461836	0.271539
0.327726	0.31945
0.572951	0.286095
0.459246	0.320733
0.83517	0.259233
0.807081	0.306411
0.507625	0.246067
0.568283	0.286009
0.999202	0.29331
0.666823	0.250744
0.332479	0.259403
0.610116	0.314018
1.20557	0.235775
0.402167	0.24281
0.680073	0.301848
1.07483	0.313001
0.988053	0.260725
0.702849	0.29846
0.506951	0.293865
0.398484	0.276276
0.921669	0.290318
0.786668	0.294792
0.444118	0.273191
0.51237	0.217763
0.948381	0.317745
0.316814	0.257415
0.668415	0.302809
0.472596	0.271737
0.780815	0.260683
1.00069	0.280551
0.664194	0.323883
0.745184	0.262948
0.386867	0.243242
0.878386	0.27772
0.571449	0.271852
0.377537	0.266803
0.661413	0.305863
0.942025	0.269612
0.66484	0.302983
0.940745	0.271575
0.709266	0.329424
0.831039	0.262859
0.604991	0.273943
0.735046	0.26545
1.10717	0.289005
0.485273	0.247866
0.486417	0.248664
1.08404	0.31106
0.717738	0.254171
1.22263	0.275342
1.77928	0.279618
1.42261	0.20693
0.606972	0.257754
0.636288	0.285178
1.27345	0.286131
1.40568	0.292758
0.585383	0.301798
0.884738	0.283934
1.33021	0.232519
1.12756	0.295264
0.973809	0.288904
0.890423	0.289492
0.597439	0.305959
0.545739	0.292154
1.33763	0.330084
0.861365	0.271366
0.781733	0.280426
1.15912	0.341444
1.29722	0.303874
0.513036	0.298234
0.609084	0.27518
0.855294	0.310206
1.11938	0.27768
1.02755	0.27151
0.83691	0.325013
1.19539	0.306333
0.892817	0.258933
0.803237	0.272678
0.690508	0.23478
1.30976	0.266
0.865384	0.250231
0.511832	0.267887
0.976434	0.287376
0.403236	0.267732
0.99036	0.293976
0.580671	0.288177
0.358149	0.258283
0.898497	0.27397
0.485119	0.258829
0.922999	0.289836
0.485666	0.266587
0.966516	0.259377
1.04554	0.319299
0.498451	0.262317
0.553739	0.252751
0.344785	0.272501
1.04449	0.306821
0.362953	0.27615
0.310865	0.260093
1.12537	0.293013
0.621436	0.25999
0.568736	0.286397
0.903965	0.275038
1.0352	0.217917
1.23154	0.230708
0.718215	0.292842
1.03901	0.285155
1.16203	0.318274
0.483331	0.261519
1.16026	0.264643
0.709073	0.299602
0.832202	0.305345
1.13667	0.27216
0.948901	0.312811
1.18904	0.295992
0.743844	0.301794
0.839504	0.288367
0.368677	0.264157
0.586814	0.314075
0.61791	0.269896
0.541044	0.284164
0.920538	0.272834
0.877899	0.335005
0.90242	0.275886
1.0502	0.285079
0.583934	0.293162
0.388112	0.286087
0.648525	0.306208
0.687037	0.286363
0.391147	0.272493
0.964199	0.290976
0.949297	0.289943
0.813957	0.317936
0.434142	0.289348
0.493805	0.30351
0.610469	0.285692
0.509738	0.272848
0.636504	0.284136
0.595306	0.291969
1.36005	0.242104
1.50866	0.260608
0.233755	0.231294
0.566432	0.260593
0.881692	0.301802
0.687241	0.276727
0.754392	0.289777
0.707889	0.242947
0.588645	0.30222
0.463105	0.276431
1.54924	0.237297
0.787674	0.244239
0.629731	0.302435
0.62133	0.285837
1.04775	0.265769
0.539108	0.293029
1.06848	0.293837
0.495335	0.243866
1.04542	0.28207
0.462757	0.28946
0.61308	0.283371
0.913574	0.284263
0.842992	0.232839
0.506205	0.25912
0.960166	0.296416
0.360938	0.247083
0.592073	0.2963
1.28752	0.255033
1.08816	0.317925
0.469403	0.260952
0.720318	0.287844
0.471044	0.262202
0.507619	0.26915
0.718476	0.269804
0.481237	0.272008
0.649476	0.26668
1.14522	0.257449
0.240558	0.189341
1.37607	0.251026
0.637527	0.277543
0.257948	0.211679
0.559426	0.257427
1.01231	0.290136
0.395926	0.248894
0.432328	0.259498
0.921609	0.236958
1.37493	0.215131
0.380807	0.277457
0.770793	0.305435
0.381488	0.270922
1.04655	0.281092
0.60398	0.295237
0.726291	0.274501
1.20274	0.24385
0.672338	0.328073
0.617466	0.239869
0.309463	0.229989
0.949222	0.307434
0.919258	0.293894
0.388011	0.234509
0.900387	0.284771
0.738576	0.267295
0.840858	0.29363
0.524001	0.297855
1.3862	0.253224
0.240312	0.212216
0.995306	0.299099
1.11449	0.267463
0.867183	0.280288
0.434687	0.291509
0.449656	0.280554
1.06929	0.26816
0.895385	0.294164
0.669821	0.333292
0.749155	0.330194
1.2124	0.246359
0.726777	0.33012
0.880542	0.279922
0.830017	0.28807
1.16559	0.235597
1.12979	0.276176
0.503345	0.29957
0.279272	0.30372
1.03663	0.284844
0.85606	0.255783
0.623768	0.260659
0.625928	0.284003
0.802647	0.284547
1.7595	0.241276
1.01407	0.308202
0.773687	0.246377
0.64469	0.295186
0.666818	0.318399
1.04656	0.297
1.04749	0.298576
0.499487	0.278368
0.904222	0.280297
0.853221	0.283948
0.628992	0.258672
0.775399	0.288891
0.955704	0.310708
0.880111	0.276758
0.903197	0.290275
0.640731	0.269609
1.34414	0.22938
0.949284	0.320255
0.639745	0.32362
1.00339	0.307175
1.08102	0.312116
0.923672	0.266504
1.59078	0.265305
0.436032	0.290308
0.673556	0.258607
0.841976	0.281713
1.3732	0.268167
1.33128	0.242795
0.523683	0.257591
1.08745	0.251437
0.376354	0.262351
0.79058	0.275768
0.30972	0.261019
1.22795	0.265348
1.37307	0.29984
0.700994	0.290955
1.21792	0.26328
1.32781	0.25696
0.380555	0.251348
0.753253	0.303227
0.521463	0.334551
0.465513	0.301125
1.68957	0.234641
0.59289	0.25809
0.886934	0.267383
1.35393	0.251336
1.441	0.277975
0.715353	0.251494
0.939225	0.251833
0.760127	0.305763
0.93227	0.265592
1.16567	0.263263
0.541206	0.259251
0.688922	0.26728
0.567496	0.287299
0.674752	0.227262
0.313517	0.252857
1.01006	0.26818
0.768169	0.265156
0.988825	0.254782
0.434399	0.276633
0.414296	0.265995
1.1962	0.248748
0.595424	0.253169
0.737266	0.243263
1.54994	0.232614
0.598409	0.307473
0.374467	0.227537
0.523271	0.308485
0.505262	0.284332
0.27675	0.249656
0.654467	0.330844
0.619481	0.295834
0.400766	0.259645
0.961636	0.270467
0.424461	0.261751
0.594349	0.302895
0.904271	0.261594
0.650874	0.294315
0.719465	0.291425
0.61238	0.287981
0.63487	0.296354
1.09665	0.313648
0.305407	0.25463
0.331113	0.217347
1.41023	0.26791
0.734951	0.277102
0.669797	0.28794
1.04984	0.241917
0.416335	0.230061
0.44443	0.277588
0.857644	0.264218
0.688326	0.293535
0.479995	0.284901
1.28355	0.249177
0.754346	0.278185
0.818879	0.313776
0.640552	0.286542
0.99586	0.276393
0.462996	0.259232
0.921222	0.282712
0.383345	0.254937
1.31499	0.24221
0.545337	0.2602
0.505629	0.269545
0.893239	0.249772
0.836637	0.256046
0.425558	0.273257
0.888823	0.295721
0.427167	0.265782
0.517041	0.269272
0.671321	0.290253
0.902365	0.304187
0.392295	0.267256
0.732825	0.293794
0.490647	0.285394
0.413164	0.255239
0.586859	0.29691
0.578771	0.303641
0.754311	0.290378
0.282542	0.234695
0.85792	0.29071
0.425072	0.267197
0.937024	0.25876
1.34854	0.247849
0.653627	0.277397
0.445159	0.308176
0.475343	0.247633
0.832297	0.249611
0.484904	0.260788
0.814166	0.279934
0.498651	0.273699
0.467067	0.292358
1.33401	0.260651
1.09661	0.257556
0.422817	0.243639
0.817876	0.299242
0.670953	0.236503
0.563762	0.237039
0.538717	0.268141
0.459177	0.243461
1.68228	0.212131
0.603057	0.247215

## Sheet: fig3b_cell_height
distance [um]	cell height [um]
0.442368	0
1.3271	0.0919643
2.32243	0.183929
2.54362	0.275893
3.09658	0.367857
3.64954	0.459821
4.42368	0.551786
4.75546	0.64375
5.30842	0.735714

## Sheet: fig3b_BS
distance [um]	static BS SA
0	0.018285
0.110592	0.0212704
0.221184	0.0208171
0.331776	0.024866
0.442368	0.0260975
0.55296	0.0236718
0.663552	0.0237093
0.774144	0.0138021
0.884736	0.00980209
0.995328	0.0158241
1.10592	0.0137823
1.21651	0.00418017
1.3271	0.00226266
1.4377	0.0101964
1.54829	0.0122723
1.65888	0.0130201
1.76947	0.014599
1.88006	0.0182564
1.99066	0.0189116
2.10125	0.0189291
2.21184	0.0305752
2.32243	0.0324029
2.43302	0.0181354
2.54362	0.00877219
2.65421	0.0115839
2.7648	0.0146351
2.87539	0.0134092
2.98598	0.0302123
3.09658	0.0315811
3.20717	0.0254491
3.31776	0.0124129
3.42835	0.0122141
3.53894	0.0136074
3.64954	0.00745511
3.76013	0.00911903
3.87072	0.013245
3.98131	0.0160673
4.0919	0.0226576
4.2025	0.0243375
4.31309	0.0295288
4.42368	0.0362383
4.53427	0.0296676
4.64486	0.0151877
4.75546	0.00552187
4.86605	0.00561129
4.97664	0.0147328
5.08723	0.014867
5.19782	0.0206516
5.30842	0.0316732
5.41901	0.0179561
5.5296	0.00853298

## Sheet: fig3c
particel_index	forward_cross_section	forward_cross_section_noise	backward_cross_section	backward_cross_section_noise
1	27.6183	2.54559	1.41268	0.216005
2	7.40099	0.962089	0.165476	0.0253018
3	29.6396	2.28273	0.931094	0.142368
4	34.5813	2.58457	0.668758	0.102256
5	42.881	3.24692	1.06655	0.16308

## Sheet: fig4b
time [minutes]	dry mass [pg]
0	712.758
5.82007	702.717
11.0066	719.237
15.4814	702.473
20.7343	712.762
26.0909	695.432
31.5816	671.487
36.049	657.533
40.9945	660.58
46.435	624.567
52.7543	633.189

## Sheet: fig4c_forward_lowfreq
time (min)	Particle Rich
0	0.0343394
5.82007	0.0290223
11.0066	0.0302357
15.4814	0.035272
20.7343	0.0442313
26.0909	0.0489104
31.5816	0.044479
36.049	0.0356343
40.9945	0.0345727
46.435	0.0333052
52.7543	0.0228897

## Sheet: fig4c_backward_lowfreq
time (min)	nucleus	Particle Less
0	0.00928707	0.00856311
5.82007	0.00876917	0.00933458
11.0066	0.00870855	0.00905659
15.4814	0.00899889	0.00873825
20.7343	0.0096002	0.0101595
26.0909	0.00928968	0.00857732
31.5816	0.00875553	0.00853521
36.049	0.00823416	0.00814617
40.9945	0.00679972	0.00654932
46.435	0.00639788	0.00612362
52.7543	0.00525943	0.00502874

## Sheet: fig4c_backward_highfreq
time (min)	nucleus	Particle Less
0	0.00590423	0.00664853
5.82007	0.00567835	0.00662157
11.0066	0.00586406	0.00706709
15.4814	0.00651886	0.0080817
20.7343	0.0076394	0.00950001
26.0909	0.00787756	0.00934042
31.5816	0.00807429	0.00957184
36.049	0.00824571	0.00986234
40.9945	0.00783828	0.0100404
46.435	0.00761631	0.00925427
52.7543	0.00694136	0.00873643
